# Supplementary material for: Validation of the Korean Version of the Health Care Climate Questionnaire among Cancer Survivors
Source: Healthcare (Basel). 2024 Jan 26;12(3):323. doi: 10.3390/healthcare12030323 (PMC10855044; doi:10.3390/healthcare12030323)
Supplement: Supplementary file 1 [file healthcare-12-00323-s001.zip]

Archive with 1 entries (1 files):
- healthcare-2788362-supplementary.pdf
